# Supplementary material for: Total Arterial Revascularization in Diabetic Patients Undergoing Coronary Artery Bypass Graft Surgery: A Systematic Review and Meta-Analysis
Source: Rev Cardiovasc Med. 2023 Jun 25;24(6):183. doi: 10.31083/j.rcm2406183 (PMC11264116; doi:10.31083/j.rcm2406183)
Supplement: Supplementary file 1 [file 2153-8174-24-6-183-s1.zip]

Archive with 3 entries (2 files):
- 2153-8174-24-6-183-s1/
- 2153-8174-24-6-183-s1/PRISMA_2020_checklist.docx
- 2153-8174-24-6-183-s1/supplemental file.docx
